# Supplementary material for: Estradiol Exposure Differentially Alters Monolayer versus Microtissue MCF-7 Human Breast Carcinoma Cultures
Source: PLoS One. 2016 Jul 5;11(7):e0157997. doi: 10.1371/journal.pone.0157997 (PMC4933361; doi:10.1371/journal.pone.0157997)
Supplement: S2 Table — Values determined relative to vehicle-treated controls, positive fold change indicates increased expression. (XLSX) [file pone.0157997.s002.xlsx]

## Sheet: Sheet1
Gene Name	Gene Symbol	Fold Change	q value
Aryl hydrocarbon receptor	AHR	0.234379	0.667876
V-akt murine thymoma viral oncogene homolog 1	AKT1	0.237127	0.689564
Apolipoprotein D	APOD	0.43324	0.497706
Androgen receptor	AR	0.353545	0.921649
Amphiregulin	AREG	1.83666	0.0207298
BCL2-associated agonist of cell death	BAD	0.377352	0.774392
BCL2-associated X protein	BAX	-1.12386	0.390936
Breast cancer anti-estrogen resistance 1	BCAR1	-0.608142	0.211768
B-cell CLL/lymphoma 2	BCL2	1.50357	0.0759716
BCL2-like 1	BCL2L1	-1.58487	0.0306122
BCL2-like 2	BCL2L2	1.16499	0.570559
Bone morphogenetic protein 4	BMP4	-1.34471	0.11167
Bone morphogenetic protein 7	BMP7	-0.36591	0.881998
Breast cancer	BRCA1	-0.494386	0.443505
Breast cancer 2, early onset	BRCA2	-0.47986	0.412203
Caspase 3	CASP3	0.355391	0.904908
Cyclin A1	CCNA1	-0.551418	0.58092
Cyclin D1	CCND1	2.74833	0.000245277
Cyclin D2	CCND2	0.444775	0.844317
Cyclin E1	CCNE1	1.26742	0.177866
E-cadherin	CDH1	0.496112	0.370329
Cyclin-dependent kinase inhibitor 1A (p21, Cip1)	CDKN1A	-1.25825	0.0882
Claudin 1	CLDN1	-0.908281	0.236368
Cystatin E/M	CST6	0.502441	0.65139
Beta-catenin	CTNNB1	-0.718187	0.21461
Cathepsin D	CTSD	0.673687	0.140031
Cytochrome P450 19A1	CYP19A1	0.692635	0.719476
Cytochrome P450, family 1, subfamily A, polypeptide 1	CYP1A1	-3.27479	<0.0001
V-erb-b2 erythroblastic leukemia viral oncogene homolog 2, neuro/glioblastoma derived oncogene homolog (avian)	ERBB2	-1.77564	0.0454126
Estrogen receptor 1	ESR1	-1.39738	0.0933844
Estrogen-related receptor alpha	ESRRA	-1.56435	0.243692
Estrogen-related receptor gamma	ESRRG	-1.39129	0.449437
Fibronectin 1	FN1	-0.45413	0.771031
FBJ murine osteosarcoma viral oncogene homolog	FOS	3.35009	9.81534e-05
GATA binding protein 3	GATA3	-1.56548	0.190169
G protein-coupled estrogen receptor 1	GPER	-3.05733	<0.0001
Growth regulation by estrogen in breast cancer 1	GREB1	3.22642	5.34854e-05
Insulin-like growth factor 1 receptor	IGF1R	0.494062	0.389893
Insulin-like growth factor binding protein 4	IGFBP4	5.77822	<0.0001
Integrin, beta 1 (fibronectin receptor, beta polypeptide, antigen CD29 includes MDF2, MSK12)	ITGB1	-0.423487	0.591892
Keratin 18	KRT18	0.494374	0.564981
Keratin 19	KRT19	-0.714115	0.370228
Keratin 8	KRT8	0.274992	0.977746
Laminin, alpha 5	LAMA5	-0.310403	0.945378
Mitogen-activated protein kinase 1	MAPK1	0.286632	0.844544
Mitogen-activated protein kinase 3	MAPK3	-1.25973	0.183971
Mitogen-activated protein kinase 8	MAPK8	0.369659	0.864665
Milk fat globule-EGF factor 8 protein	MFGE8	0.260818	0.716054
Matrix metallopeptidase 9 (gelatinase B, 92kDa gelatinase, 92kDa type IV collagenase)	MMP9	-1.32484	0.11959
Mucin 1, cell surface associated	MUC1	-1.19996	0.380353
V-myb myeloblastosis viral oncogene homolog (avian)-like 2	MYBL2	0.379134	0.757595
V-myc myelocytomatosis viral oncogene homolog (avian)	MYC	3.72238	<0.0001
Notch 1	NOTCH1	0.574979	0.490753
Notch 2	NOTCH2	-0.368826	0.872883
Occludin	OCLN	-1.44846	0.0282538
PDZ domain containing 1	PDZK1	3.17195	<0.0001
Progesterone receptor	PGR	4.59187	<0.0001
Snail homolog 1 (Drosophila)	SNAI1	2.5957	0.00519256
Snail homolog 2 (Drosophila)	SNAI2	-0.459817	0.630499
Trefoil factor 1	TFF1	2.63601	0.0853965
Transforming growth factor, alpha	TGFA	3.60876	5.11467e-05
Transforming growth factor, beta	TGFB3	2.49686	0.000366372
Tight junction protein 1 (zona occludens 1)	TJP1	2.36072	0.0772315
Tight junction protein 2 (zona occludens 2)	TJP2	-1.25192	0.385486
Twist homolog 1 (Drosophila)	TWIST1	-2.1038	0.00230006
Vascular endothelial growth factor A	VEGFA	2.00656	0.00885743
Vimentin	VIM	-1.1712	0.27227
WNT1 inducible signaling pathway protein 2	WISP2	1.1119	0.8869
Wingless-type MMTV integration site family, member 4	WNT4	1.68177	0.0122663
Wingless-type MMTV integration site family, member 5A	WNT5A	-2.3304	0.192733
Xbox binding protein 1	XBP1	2.10315	0.00107301
