# Supplementary material for: Estradiol Exposure Differentially Alters Monolayer versus Microtissue MCF-7 Human Breast Carcinoma Cultures
Source: PLoS One. 2016 Jul 5;11(7):e0157997. doi: 10.1371/journal.pone.0157997 (PMC4933361; doi:10.1371/journal.pone.0157997)
Supplement: S3 Table — Positive fold change indicates increased expression, values compared to time-matched, vehicle-treated controls. (XLSX) [file pone.0157997.s003.xlsx]

## Sheet: Sheet1
Gene Name	Gene Symbol	Fold Change	q values
Aryl hydrocarbon receptor	AHR	1.18253	0.350737
V-akt murine thymoma viral oncogene homolog 1	AKT1	0.3498	0.930844
Apolipoprotein D	APOD	-0.33747	0.972987
Androgen receptor	AR	0.426333	0.701921
Amphiregulin	AREG	2.568	0.00124192
BCL2-associated agonist of cell death	BAD	-1.11511	0.456069
BCL2-associated X protein	BAX	0.386907	0.69035
Breast cancer anti-estrogen resistance 1	BCAR1	-1.12507	0.512799
B-cell CLL/lymphoma 2	BCL2	1.56892	0.0430849
BCL2-like 1	BCL2L1	-1.17458	0.388868
BCL2-like 2	BCL2L2	0.343803	0.965938
Bone morphogenetic protein 4	BMP4	-1.17194	0.367033
Bone morphogenetic protein 7	BMP7	-0.376069	0.843829
Breast cancer	BRCA1	0.406036	0.708772
Breast cancer 2, early onset	BRCA2	0.527935	0.2896
Caspase 3	CASP3	-0.35793	0.902416
Cyclin A1	CCNA1	0.161623	0.667102
Cyclin D1	CCND1	3.31223	4.03921e-05
Cyclin D2	CCND2	-1.34392	0.492385
Cyclin E1	CCNE1	0.57631	0.249196
E-cadherin	CDH1	1.37138	0.0641551
Cyclin-dependent kinase inhibitor 1A (p21, Cip1)	CDKN1A	-1.36512	0.0257796
Claudin 1	CLDN1	-0.366735	0.909578
Cystatin E/M	CST6	0.406456	0.820236
Beta-catenin	CTNNB1	-0.478377	0.56485
Cathepsin D	CTSD	1.49765	0.0379736
Cytochrome P450 19A1	CYP19A1	0.866497	0.445961
Cytochrome P450, family 1, subfamily A, polypeptide 1	CYP1A1	-3.78438	<0.0001
V-erb-b2 erythroblastic leukemia viral oncogene homolog 2, neuro/glioblastoma derived oncogene homolog (avian)	ERBB2	-1.55975	0.0802108
Estrogen receptor 1	ESR1	-1.18244	0.380005
Estrogen-related receptor alpha	ESRRA	1.16527	0.701431
Estrogen-related receptor gamma	ESRRG	-2.66911	0.28325
Fibronectin 1	FN1	-1.35147	0.113089
FBJ murine osteosarcoma viral oncogene homolog	FOS	2.01977	0.00486669
GATA binding protein 3	GATA3	1.81087	0.0903078
G protein-coupled estrogen receptor 1	GPER	-2.14071	0.000948246
Growth regulation by estrogen in breast cancer 1	GREB1	5.18153	<0.0001
Insulin-like growth factor 1 receptor	IGF1R	1.44532	0.0349772
Insulin-like growth factor binding protein 4	IGFBP4	5.32587	<0.0001
Integrin, beta 1 (fibronectin receptor, beta polypeptide, antigen CD29 includes MDF2, MSK12)	ITGB1	-0.420581	0.595176
Keratin 18	KRT18	1.41521	0.186564
Keratin 19	KRT19	1.4434	0.348387
Keratin 8	KRT8	-1.20177	0.563476
Laminin, alpha 5	LAMA5	-0.395319	0.798064
Mitogen-activated protein kinase 1	MAPK1	-0.277816	0.775326
Mitogen-activated protein kinase 3	MAPK3	-0.480732	0.411862
Mitogen-activated protein kinase 8	MAPK8	1.08941	0.646806
Milk fat globule-EGF factor 8 protein	MFGE8	-1.06194	0.702238
Matrix metallopeptidase 9 (gelatinase B, 92kDa gelatinase, 92kDa type IV collagenase)	MMP9	1.05721	0.729178
Mucin 1, cell surface associated	MUC1	0.455379	0.607919
V-myb myeloblastosis viral oncogene homolog (avian)-like 2	MYBL2	-0.249976	0.598156
V-myc myelocytomatosis viral oncogene homolog (avian)	MYC	3.38666	<0.0001
Notch 1	NOTCH1	0.577078	0.463768
Notch 2	NOTCH2	1.97346	0.00628624
Occludin	OCLN	-1.28189	0.111626
PDZ domain containing 1	PDZK1	5.003	<0.0001
Progesterone receptor	PGR	10.492	<0.0001
Snail homolog 1 (Drosophila)	SNAI1	2.39652	0.00611896
Snail homolog 2 (Drosophila)	SNAI2	1.58893	0.0584183
Trefoil factor 1	TFF1	1.66992	0.340018
Transforming growth factor, alpha	TGFA	2.95287	0.00016913
Transforming growth factor, beta	TGFB3	1.4628	0.0622495
Tight junction protein 1 (zona occludens 1)	TJP1	1.55257	0.356739
Tight junction protein 2 (zona occludens 2)	TJP2	-1.595	0.112243
Twist homolog 1 (Drosophila)	TWIST1	-1.47973	0.0525034
Vascular endothelial growth factor A	VEGFA	1.52967	0.0981681
Vimentin	VIM	-0.336335	0.980397
WNT1 inducible signaling pathway protein 2	WISP2	8.37048	0.0125949
Wingless-type MMTV integration site family, member 4	WNT4	1.11549	0.537579
Wingless-type MMTV integration site family, member 5A	WNT5A	-4.26243	0.0457051
Xbox binding protein 1	XBP1	2.06724	0.00167009
