# Supplementary material for: Estradiol Exposure Differentially Alters Monolayer versus Microtissue MCF-7 Human Breast Carcinoma Cultures
Source: PLoS One. 2016 Jul 5;11(7):e0157997. doi: 10.1371/journal.pone.0157997 (PMC4933361; doi:10.1371/journal.pone.0157997)
Supplement: S4 Table — Positive fold change indicates increased expression, relative to vehicle-treated controls. (XLSX) [file pone.0157997.s004.xlsx]

## Sheet: Sheet1
Gene Name	Gene Symbol	Fold Change	q value
Aryl hydrocarbon receptor	AHR	1.6742	0.0497712
V-akt murine thymoma viral oncogene homolog 1	AKT1	1.56319	0.121096
Apolipoprotein D	APOD	1.25571	0.354111
Androgen receptor	AR	1.80476	0.0502623
Amphiregulin	AREG	3.99383	0.00257067
BCL2-associated agonist of cell death	BAD	1.0914	0.55794
BCL2-associated X protein	BAX	1.27876	0.162517
Breast cancer anti-estrogen resistance 1	BCAR1	0.0764539	0.606128
B-cell CLL/lymphoma 2	BCL2	1.92507	0.00339698
BCL2-like 1	BCL2L1	-0.355515	0.924845
BCL2-like 2	BCL2L2	0.304582	0.964977
Brain-derived neurotrophic factor	BDNF	-1.44318	0.155181
Bone morphogenetic protein 4	BMP4	-0.354606	0.934301
Bone morphogenetic protein 7	BMP7	-0.448433	0.583397
Breast cancer	BRCA1	2.3718	9.75464e-05
Breast cancer 2, early onset	BRCA2	2.13444	0.00473092
Caspase 3	CASP3	0.374871	0.733379
Cyclin A1	CCNA1	1.3888	0.163362
Cyclin D1	CCND1	2.46521	0.653486
Cyclin D2	CCND2	-2.31954	0.00897775
Cyclin E1	CCNE1	1.12667	0.35576
E-cadherin	CDH1	1.21969	0.211758
N-cadherin	CDH2	1.28944	0.0668216
Cyclin-dependent kinase inhibitor 1A (p21, Cip1)	CDKN1A	-0.332103	0.989723
Claudin 1	CLDN1	1.18798	0.232881
Cystatin D	CST5	-2.68304	0.272321
Cystatin E/M	CST6	0.506898	0.755716
Beta-catenin	CTNNB1	-0.544406	0.464423
Cathepsin D	CTSD	2.04961	0.000188541
Cytochrome P450 19A1	CYP19A1	0.449051	0.608873
Cytochrome P450, family 1, subfamily A, polypeptide 1	CYP1A1	-2.10459	7.49507e-05
Ectonucleotide pyrophosphatase/phosphodiesterase 2	ENPP2	15.4915	0.00626549
V-erb-b2 erythroblastic leukemia viral oncogene homolog 2, neuro/glioblastoma derived oncogene homolog (avian)	ERBB2	-1.75033	0.00945779
Estrogen receptor 1	ESR1	-1.05415	0.633912
Estrogen-related receptor alpha	ESRRA	0.356797	0.892814
Fibronectin 1	FN1	1.23421	0.202555
FBJ murine osteosarcoma viral oncogene homolog	FOS	1.24789	0.0830747
GATA binding protein 3	GATA3	12.1089	0.14174
Gap junction protein, alpha 1, 43kDa	GJA1	0.247853	0.975267
G protein-coupled estrogen receptor 1	GPER	-1.48718	0.00464724
Growth regulation by estrogen in breast cancer 1	GREB1	3.82701	<0.0001
Insulin-like growth factor 1 receptor	IGF1R	1.31107	0.078951
Insulin-like growth factor binding protein 4	IGFBP4	3.32743	0.000429501
Integrin, beta 1 (fibronectin receptor, beta polypeptide, antigen CD29 includes MDF2, MSK12)	ITGB1	0.417428	0.579185
Keratin 18	KRT18	-0.333414	0.968328
Keratin 19	KRT19	1.16382	0.418912
Keratin 8	KRT8	0.296387	0.877547
Laminin, alpha 5	LAMA5	-1.11497	0.349561
Leucine rich repeat containing 15	LRRC15	2.70537	0.0105545
Lactotransferrin	LTF	0.448986	0.778238
Mitogen-activated protein kinase 1	MAPK1	1.13428	0.390779
Mitogen-activated protein kinase 3	MAPK3	-1.23622	0.16651
Mitogen-activated protein kinase 8	MAPK8	-0.320988	0.91059
Milk fat globule-EGF factor 8 protein	MFGE8	-0.340595	0.949039
Matrix metallopeptidase 9 (gelatinase B, 92kDa gelatinase, 92kDa type IV collagenase)	MMP9	0.287647	0.671333
Mucin 1, cell surface associated	MUC1	-1.3713	0.0405983
V-myb myeloblastosis viral oncogene homolog (avian)-like 2	MYBL2	1.36311	0.0227474
V-myc myelocytomatosis viral oncogene homolog (avian)	MYC	1.71695	0.00157596
Notch 1	NOTCH1	-0.421741	0.713138
Notch 2	NOTCH2	1.40013	0.00594481
Occludin	OCLN	-1.1346	0.768961
PDZ domain containing 1	PDZK1	3.30936	<0.0001
Progesterone receptor	PGR	5.62871	<0.0001
Snail homolog 1 (Drosophila)	SNAI1	1.22009	0.181976
Snail homolog 2 (Drosophila)	SNAI2	-0.309293	0.955995
Trefoil factor 1	TFF1	1.80344	<0.0001
Transforming growth factor, alpha	TGFA	1.54784	0.00516462
Transforming growth factor, beta	TGFB3	1.52597	0.0108253
Tight junction protein 1 (zona occludens 1)	TJP1	1.22958	0.190118
Tight junction protein 2 (zona occludens 2)	TJP2	-1.17795	0.161623
Twist homolog 1 (Drosophila)	TWIST1	-1.43865	0.018857
Vascular endothelial growth factor A	VEGFA	0.471894	0.31489
Vimentin	VIM	1.22164	0.356564
WNT1 inducible signaling pathway protein 2	WISP2	1.9192	0.000126611
Wingless-type MMTV integration site family, member 4	WNT4	0.325116	0.952561
Wingless-type MMTV integration site family, member 5A	WNT5A	-5.29201	0.000129284
Xbox binding protein 1	XBP1	1.16549	0.120703
