# Supplementary material for: Estradiol Exposure Differentially Alters Monolayer versus Microtissue MCF-7 Human Breast Carcinoma Cultures
Source: PLoS One. 2016 Jul 5;11(7):e0157997. doi: 10.1371/journal.pone.0157997 (PMC4933361; doi:10.1371/journal.pone.0157997)
Supplement: S5 Table — Fold change relative to vehicle-treated controls. (XLSX) [file pone.0157997.s005.xlsx]

## Sheet: Sheet1
Gene Name	Gene Symbol	Fold Change	q value
Aryl hydrocarbon receptor	AHR	0.692416	0.253567
V-akt murine thymoma viral oncogene homolog 1	AKT1	0.505706	0.643498
Apolipoprotein D	APOD	0.321907	0.968133
Androgen receptor	AR	1.26982	0.411693
Amphiregulin	AREG	3.40912	0.00550585
BCL2-associated agonist of cell death	BAD	-0.387588	0.739343
BCL2-associated X protein	BAX	1.08806	0.617585
Breast cancer anti-estrogen resistance 1	BCAR1	0.349424	0.954056
B-cell CLL/lymphoma 2	BCL2	1.63555	0.0173241
BCL2-like 1	BCL2L1	-1.231	0.34658
BCL2-like 2	BCL2L2	0.418346	0.814582
Brain-derived neurotrophic factor	BDNF	-4.33616	7.7017e-05
Bone morphogenetic protein 4	BMP4	-0.750256	0.283989
Bone morphogenetic protein 7	BMP7	-0.532025	0.402741
Breast cancer	BRCA1	1.72292	0.003099
Breast cancer 2, early onset	BRCA2	1.70409	0.0232719
Caspase 3	CASP3	-1.21834	0.116221
Cyclin A1	CCNA1	1.73907	0.0353405
Cyclin D1	CCND1	2.19604	0.266113
Cyclin D2	CCND2	-2.86431	0.00255865
Cyclin E1	CCNE1	-1.16231	0.25956
E-cadherin	CDH1	1.19438	0.268429
N-cadherin	CDH2	1.33136	0.0413791
Cyclin-dependent kinase inhibitor 1A (p21, Cip1)	CDKN1A	-0.325079	0.942393
Claudin 1	CLDN1	1.62593	0.00523482
Cystatin D	CST5	-0.550272	0.801174
Cystatin E/M	CST6	-0.430458	0.884002
Beta-catenin	CTNNB1	-0.378211	0.854317
Cathepsin D	CTSD	1.88429	0.000445297
Cytochrome P450 19A1	CYP19A1	-0.323895	0.972495
Cytochrome P450, family 1, subfamily A, polypeptide 1	CYP1A1	-2.22175	4.42742e-05
Ectonucleotide pyrophosphatase/phosphodiesterase 2	ENPP2	1.98034	0.409671
V-erb-b2 erythroblastic leukemia viral oncogene homolog 2, neuro/glioblastoma derived oncogene homolog (avian)	ERBB2	-2.05494	0.00197005
Estrogen receptor 1	ESR1	-1.5033	0.0031457
Estrogen-related receptor alpha	ESRRA	-1.11775	0.525212
Fibronectin 1	FN1	1.60936	0.012037
FBJ murine osteosarcoma viral oncogene homolog	FOS	1.87665	0.000238558
GATA binding protein 3	GATA3	-1.29457	0.876361
Gap junction protein, alpha 1, 43kDa	GJA1	-0.236738	0.844785
G protein-coupled estrogen receptor 1	GPER	-1.7076	0.000638654
Growth regulation by estrogen in breast cancer 1	GREB1	7.04781	<0.0001
Insulin-like growth factor 1 receptor	IGF1R	1.59127	0.00734934
Insulin-like growth factor binding protein 4	IGFBP4	6.09644	<0.0001
Integrin, beta 1 (fibronectin receptor, beta polypeptide, antigen CD29 includes MDF2, MSK12)	ITGB1	0.326935	0.970939
Keratin 18	KRT18	1.35643	0.0164516
Keratin 19	KRT19	1.3469	0.131075
Keratin 8	KRT8	1.38442	0.113679
Laminin, alpha 5	LAMA5	-1.23586	0.0891311
Leucine rich repeat containing 15	LRRC15	0.932254	0.278696
Lactotransferrin	LTF	-0.391802	0.861394
Mitogen-activated protein kinase 1	MAPK1	-0.265912	0.707818
Mitogen-activated protein kinase 3	MAPK3	-0.437157	0.522191
Mitogen-activated protein kinase 8	MAPK8	0.377101	0.699489
Milk fat globule-EGF factor 8 protein	MFGE8	1.15015	0.242859
Matrix metallopeptidase 9 (gelatinase B, 92kDa gelatinase, 92kDa type IV collagenase)	MMP9	-1.74712	0.000110275
Mucin 1, cell surface associated	MUC1	-1.32447	0.0633929
V-myb myeloblastosis viral oncogene homolog (avian)-like 2	MYBL2	1.33093	0.0308391
V-myc myelocytomatosis viral oncogene homolog (avian)	MYC	2.98777	<0.0001
Notch 1	NOTCH1	-1.23594	0.353476
Notch 2	NOTCH2	0.38466	0.652449
Occludin	OCLN	-3.92067	0.0451761
PDZ domain containing 1	PDZK1	5.43133	<0.0001
Progesterone receptor	PGR	8.5242	<0.0001
Snail homolog 1 (Drosophila)	SNAI1	1.98502	0.00061263
Snail homolog 2 (Drosophila)	SNAI2	-0.650426	0.318723
Trefoil factor 1	TFF1	1.42023	0.00228367
Transforming growth factor, alpha	TGFA	2.37658	<0.0001
Transforming growth factor, beta	TGFB3	3.09021	<0.0001
Tight junction protein 1 (zona occludens 1)	TJP1	1.06657	0.675947
Tight junction protein 2 (zona occludens 2)	TJP2	-1.4199	0.00832984
Twist homolog 1 (Drosophila)	TWIST1	-1.7008	0.00211537
Vascular endothelial growth factor A	VEGFA	1.42313	0.0138188
Vimentin	VIM	-0.336707	0.96541
WNT1 inducible signaling pathway protein 2	WISP2	1.43584	0.00823511
Wingless-type MMTV integration site family, member 4	WNT4	-1.25628	0.0962974
Wingless-type MMTV integration site family, member 5A	WNT5A	-0.267906	0.832652
Xbox binding protein 1	XBP1	1.62184	0.000285427
