# Supplementary material for: Estradiol Exposure Differentially Alters Monolayer versus Microtissue MCF-7 Human Breast Carcinoma Cultures
Source: PLoS One. 2016 Jul 5;11(7):e0157997. doi: 10.1371/journal.pone.0157997 (PMC4933361; doi:10.1371/journal.pone.0157997)
Supplement: S6 Table — Fold change values relative to vehicle-treated controls. (XLSX) [file pone.0157997.s006.xlsx]

## Sheet: Sheet1
Gene Name	Gene Symbol	Fold Change	q value
Aryl hydrocarbon receptor	AHR	1.25132	0.664439
V-akt murine thymoma viral oncogene homolog 1	AKT1	0.484635	0.708901
Apolipoprotein D	APOD	-1.44599	0.162291
Androgen receptor	AR	1.59172	0.746913
Amphiregulin	AREG	3.84115	0.0184149
BCL2-associated agonist of cell death	BAD	0.520812	0.790118
BCL2-associated X protein	BAX	1.10567	0.821322
Breast cancer anti-estrogen resistance 1	BCAR1	-0.688069	0.652904
B-cell CLL/lymphoma 2	BCL2	1.52713	0.61788
BCL2-like 1	BCL2L1	-1.18156	0.773952
BCL2-like 2	BCL2L2	0.688033	0.876324
Brain-derived neurotrophic factor	BDNF	-13.6841	0.288353
Bone morphogenetic protein 4	BMP4	-0.365243	0.932491
Bone morphogenetic protein 7	BMP7	-0.379932	0.932114
Breast cancer	BRCA1	2.45236	0.222512
Breast cancer 2, early onset	BRCA2	2.72311	0.396613
Caspase 1	CASP1	-1.28636	0.825063
Caspase 3	CASP3	0.351341	0.98255
Cyclin A1	CCNA1	1.85971	0.559368
Cyclin D1	CCND1	2.25122	0.606383
Cyclin D2	CCND2	-2.02184	0.609653
Cyclin E1	CCNE1	0.403237	0.936911
E-cadherin	CDH1	1.21586	0.495995
N-cadherin	CDH2	4.83669	0.52019
Cyclin-dependent kinase 2		1.83886	0.24718
Cyclin-dependent kinase inhibitor 1A (p21, Cip1)	CDKN1A	-1.50961	0.836016
Claudin 1	CLDN1	1.11224	0.903425
Cystatin D	CST5	2.31198	0.683424
Cystatin E/M	CST6	-1.79135	0.775094
Beta-catenin	CTNNB1	-0.406598	0.906042
Cathepsin D	CTSD	2.52827	0.601793
Cytochrome P450 19A1	CYP19A1	0.618992	0.852207
Cytochrome P450, family 1, subfamily A, polypeptide 1	CYP1A1	-1.97662	0.46013
Ectonucleotide pyrophosphatase/phosphodiesterase 2	ENNP2	1.36958	0.791256
V-erb-b2 erythroblastic leukemia viral oncogene homolog 2, neuro/glioblastoma derived oncogene homolog (avian)	ERBB2	-1.83712	0.384995
Estrogen receptor 1	ESR1	0.439895	0.852895
Estrogen receptor beta	ESR2	0.497745	0.935687
Estrogen-related receptor alpha	ESRRA	-0.360697	0.963034
Estrogen-related receptor beta	ESRRB	-8.47125	0.500395
Estrogen-related receptor gamma	ESRRG	3.10935	0.541356
Fibronectin 1	FN1	1.36593	0.739183
FBJ murine osteosarcoma viral oncogene homolog	FOS	-2.08716	0.091006
GATA binding protein 3	GATA3	-0.415815	0.874544
Gap junction protein 1	GJA1	1.63361	0.662321
G protein-coupled estrogen receptor 1	GPER	-2.08202	0.259292
Growth regulation by estrogen in breast cancer 1	GREB1	5.06831	0.34446
Insulin-like growth factor 1	IGF1	2.08547	0.720568
Insulin-like growth factor 1 receptor	IGF1R	1.35032	0.393316
Insulin-like growth factor binding protein 4	IGFBP4	3.68448	0.000207888
integrin, alpha 1	ITGA1	2.97804	0.592895
Integrin, beta 1 (fibronectin receptor, beta polypeptide, antigen CD29 includes MDF2, MSK12)	ITGB1	0.437773	0.794037
Kertain 14	KRT14	1.34208	0.699682
Keratin 18	KRT18	-0.439936	0.783334
Keratin 19	KRT19	1.13791	0.628758
Keratin 5	KRT5	-2.37927	0.65079
Keratin 8	KRT8	-0.410798	0.858051
Lactalbumin	LALBA	1.83718	0.763309
Laminin, alpha 5	LAMA5	-0.39915	0.920028
leucine-rich repeat containing 15	LRRC15	0.515135	0.916821
lactotransferrin	LTF	0.292215	0.984625
Mitogen-activated protein kinase 1	MAPK1	1.30993	0.550994
Mitogen-activated protein kinase 3	MAPK3	-0.40569	0.866141
Mitogen-activated protein kinase 8	MAPK8	1.19845	0.759608
Milk fat globule-EGF factor 8 protein	MFGE8	1.30351	0.694242
Matrix metallopeptidase 2	MMP2	-1.66992	0.73704
Matrix metallopeptidase 9 (gelatinase B, 92kDa gelatinase, 92kDa type IV collagenase)	MMP9	-0.481899	0.896355
Mucin 1, cell surface associated	MUC1	-1.34151	0.506635
V-myb myeloblastosis viral oncogene homolog (avian)-like 2	MYBL2	2.46725	0.0467571
V-myc myelocytomatosis viral oncogene homolog (avian)	MYC	1.74461	0.178208
Notch 1	NOTCH1	-0.510987	0.873456
Notch 2	NOTCH2	1.36938	0.812324
Occludin	OCLN	-0.451691	0.819165
PDZ domain containing 1	PDZK1	7.2683	0.00295096
Progesterone receptor	PGR	6.98255	0.00174869
Prostaglandin synthase 2	PTGS2	-1.8681	0.695432
Snail homolog 1 (Drosophila)	SNAI1	0.474514	0.92025
Snail homolog 2 (Drosophila)	SNAI2	-2.34931	0.504058
Trefoil factor 1	TFF1	-13.8453	0.620235
Transforming growth factor, alpha	TGFA	1.82916	0.418438
Transforming growth factor, beta	TGFB3	1.87641	0.0793812
Tight junction protein 1 (zona occludens 1)	TJP1	1.30035	0.853498
Tight junction protein 2 (zona occludens 2)	TJP2	-0.359586	0.965237
Twist homolog 1 (Drosophila)	TWIST1	-1.58206	0.583205
Vascular endothelial growth factor A	VEGFA	0.440677	0.825579
Vimentin	VIM	1.40602	0.684084
WNT1 inducible signaling pathway protein 2	WISP2	1.80762	0.805212
Wingless-type MMTV integration site family, member 4	WNT4	0.437514	0.901784
Wingless-type MMTV integration site family, member 5A	WNT5A	-0.742843	0.813495
Xbox binding protein 1	XBP1	0.442116	0.82869
