# Supplementary material for: Estradiol Exposure Differentially Alters Monolayer versus Microtissue MCF-7 Human Breast Carcinoma Cultures
Source: PLoS One. 2016 Jul 5;11(7):e0157997. doi: 10.1371/journal.pone.0157997 (PMC4933361; doi:10.1371/journal.pone.0157997)
Supplement: S7 Table — Fold change relative to vehicle-treated controls. (XLSX) [file pone.0157997.s007.xlsx]

## Sheet: Sheet1
Gene Name	Gene Symbol	Fold Change	q value
Aryl hydrocarbon receptor	AHR	1.33837	0.0150738
V-akt murine thymoma viral oncogene homolog 1	AKT1	1.00284	0.0694851
Apolipoprotein D	APOD	-1.35324	0.963984
Androgen receptor	AR	1.03186	0.32815
Amphiregulin	AREG	4.00537	0.000606869
BCL2-associated agonist of cell death	BAD	1.05007	0.0324382
BCL2-associated X protein	BAX	-1.05804	0.0594181
Breast cancer anti-estrogen resistance 1	BCAR1	-1.08654	0.0545979
B-cell CLL/lymphoma 2	BCL2	1.38751	0.0136385
BCL2-like 1	BCL2L1	-1.13834	0.0441703
BCL2-like 2	BCL2L2	34.1557	0.019212
Brain-derived neurotrophic factor	BDNF	1.28375	0.0311173
Bone morphogenetic protein 4	BMP4	-1.06901	0.110217
Bone morphogenetic protein 7	BMP7	-1.19091	0.0569071
Breast cancer	BRCA1	1.65407	0.00836656
Breast cancer 2, early onset	BRCA2	2.22721	0.0702624
Caspase 1	CASP1	1.18251	0.0245106
Caspase 3	CASP3	1.00283	0.025725
Cyclin A1	CCNA1	2.02124	0.00805552
Cyclin D1	CCND1	1.55215	0.687785
Cyclin D2	CCND2	-2.07655	0.0529854
Cyclin E1	CCNE1	1.00209	0.027607
E-cadherin	CDH1	1.22926	0.304513
N-cadherin	CDH2	1.82001	0.0311259
Cyclin-dependent kinase 2		1.42115	0.0112201
Cyclin-dependent kinase inhibitor 1A (p21, Cip1)	CDKN1A	-1.15213	0.473088
Claudin 1	CLDN1	2.54408	0.0041876
Cystatin D	CST5	6.95295	0.0196772
Cystatin E/M	CST6	-1.47391	0.0329425
Beta-catenin	CTNNB1	-1.06121	0.0706286
Cathepsin D	CTSD	-57458.6	0.0193526
Cytochrome P450 19A1	CYP19A1	-1.10925	0.0286023
Cytochrome P450, family 1, subfamily A, polypeptide 1	CYP1A1	-1.17159	0.0328998
Ectonucleotide pyrophosphatase/phosphodiesterase 2	ENNP2	-1.02409	0.0396406
V-erb-b2 erythroblastic leukemia viral oncogene homolog 2, neuro/glioblastoma derived oncogene homolog (avian)	ERBB2	-1.64754	0.102401
Estrogen receptor 1	ESR1	-1.21916	0.0659913
Estrogen receptor beta	ESR2	-5.412	0.12062
Estrogen-related receptor alpha	ESRRA	-1.43685	0.0701396
Estrogen-related receptor beta	ESRRB	1.26343	0.0442894
Estrogen-related receptor gamma	ESRRG	-1.91509	0.0624073
Fibronectin 1	FN1	1.66282	0.0103391
FBJ murine osteosarcoma viral oncogene homolog	FOS	1.55264	0.0104739
GATA binding protein 3	GATA3	-1.28393	0.268826
Gap junction protein 1	GJA1	2.17811	0.00793989
G protein-coupled estrogen receptor 1	GPER	-1.37596	0.0674635
Growth regulation by estrogen in breast cancer 1	GREB1	3.78316	0.526231
Insulin-like growth factor 1	IGF1	1.14999	0.0275393
Insulin-like growth factor 1 receptor	IGF1R	1.47932	0.0128932
Insulin-like growth factor binding protein 4	IGFBP4	3.34795	0.000177019
integrin, alpha 1	ITGA1	4.07484	0.0146804
Integrin, beta 1 (fibronectin receptor, beta polypeptide, antigen CD29 includes MDF2, MSK12)	ITGB1	1.14824	0.0492747
Kertain 14	KRT14	-1.01308	0.0665914
Keratin 18	KRT18	-1.03585	0.7755
Keratin 19	KRT19	-1.02298	0.7607
Keratin 5	KRT5	1.14999	0.0276807
Keratin 8	KRT8	1.12916	0.158324
Lactalbumin	LALBA	1.14999	0.0322591
Laminin, alpha 5	LAMA5	-1.08442	0.0376597
leucine-rich repeat containing 15	LRRC15	3.66162	0.00726011
lactotransferrin	LTF	-2.6188	0.059918
Mitogen-activated protein kinase 1	MAPK1	1.08768	0.0323888
Mitogen-activated protein kinase 3	MAPK3	-1.00223	0.0644257
Mitogen-activated protein kinase 8	MAPK8	1.30993	0.0155301
Milk fat globule-EGF factor 8 protein	MFGE8	1.31453	0.0140614
Matrix metallopeptidase 2	MMP2	-2.20575	0.0543709
Matrix metallopeptidase 9 (gelatinase B, 92kDa gelatinase, 92kDa type IV collagenase)	MMP9	-1.34127	0.043031
Mucin 1, cell surface associated	MUC1	-1.19766	0.0886374
V-myb myeloblastosis viral oncogene homolog (avian)-like 2	MYBL2	1.87424	0.00493411
V-myc myelocytomatosis viral oncogene homolog (avian)	MYC	2.05415	0.00257288
Notch 1	NOTCH1	-1.1009	0.0303077
Notch 2	NOTCH2	1.04314	0.473537
Occludin	OCLN	-1.04799	0.105934
PDZ domain containing 1	PDZK1	4.48839	0.000421134
Progesterone receptor	PGR	3.07915	0.000996772
Prostaglandin synthase 2	PTGS2	2.96826	0.0117282
Snail homolog 1 (Drosophila)	SNAI1	1.47515	0.0370945
Snail homolog 2 (Drosophila)	SNAI2	2.85412	0.00720315
Trefoil factor 1	TFF1	1.41203	0.482615
Transforming growth factor, alpha	TGFA	1.8363	0.00698899
Transforming growth factor, beta	TGFB3	2.34892	0.0014972
Tight junction protein 1 (zona occludens 1)	TJP1	1.00913	0.435081
Tight junction protein 2 (zona occludens 2)	TJP2	-1.1276	0.0408827
Twist homolog 1 (Drosophila)	TWIST1	-1.36386	0.0479821
Vascular endothelial growth factor A	VEGFA	1.39907	0.0155792
Vimentin	VIM	1.00917	0.0251483
WNT1 inducible signaling pathway protein 2	WISP2	1.79164	0.899651
Wingless-type MMTV integration site family, member 4	WNT4	-1.34016	0.0682998
Wingless-type MMTV integration site family, member 5A	WNT5A	-1.09717	0.0307518
Xbox binding protein 1	XBP1	1.48081	0.0149231
